# Supplementary material for: Shaping Training Load, Technical–Tactical Behaviour, and Well-Being in Football: A Systematic Review
Source: Sports (Basel). 2025 Jul 25;13(8):244. doi: 10.3390/sports13080244 (PMC12390603; doi:10.3390/sports13080244)
Supplement: Supplementary file 1 [file sports-13-00244-s001.zip]

Archive with 1 entries (1 files):
- sports-3712169-supplementary.pdf
